# Supplementary material for: A Randomised Controlled Trial of YOGa and Strengthening Exercise for Knee OsteoArthritis: Protocol for a Comparative Effectiveness Trial (YOGA Trial)
Source: J Funct Morphol Kinesiol. 2022 Oct 12;7(4):84. doi: 10.3390/jfmk7040084 (PMC9624302; doi:10.3390/jfmk7040084)
Supplement: Supplementary file 1 [file jfmk-07-00084-s001.zip]

Archive with 2 entries (2 files):
- Supplementary Materials S1_Description of yoga program_08Jul2020.pdf
- Supplementary Materials S2_Description Strengthening Exercises_19Jun2020.pdf
